# Supplementary material for: First record of the lac-producing species Kerrianepalensis Varshney (Hemiptera, Kerriidae) from China, with a key to Chinese species
Source: Zookeys. 2021 Sep 28;1061:1–9. doi: 10.3897/zookeys.1061.73114 (PMC8492606; doi:10.3897/zookeys.1061.73114)
Supplement: XML Treatment for Kerria nepalensis [file zookeys.1061.73114-treatment1.xml]

<!DOCTYPE tp:taxon-treatment
  PUBLIC "-//TaxonX//DTD Taxonomic Treatment Publishing DTD v0 20100105//EN" "tax-treatment-NSO.dtd">
<tp:taxon-treatment xmlns:tp="http://www.plazi.org/taxpub"><tp:treatment-meta><kwd-group><label>Taxon classification</label><kwd><named-content xmlns:xlink="http://www.w3.org/1999/xlink" content-type="kingdom">Animalia</named-content></kwd><kwd><named-content xmlns:xlink="http://www.w3.org/1999/xlink" content-type="order">Hemiptera</named-content></kwd><kwd><named-content xmlns:xlink="http://www.w3.org/1999/xlink" content-type="family">Kerriidae</named-content></kwd></kwd-group><mixed-citation publication-type="journal"><person-group><name><surname>Bashir</surname><given-names>Nawaz Haider</given-names></name><name><surname>Wang</surname><given-names>Weiwei</given-names></name><name><surname>Liu</surname><given-names>Juan</given-names></name><name><surname>Wang</surname><given-names>Wei</given-names></name><name><surname>Chen</surname><given-names>Hang</given-names></name></person-group><article-title>First record of the lac-producing species <italic><tp:taxon-name><tp:taxon-name-part taxon-name-part-type="genus" reg="Kerria">Kerria</tp:taxon-name-part><tp:taxon-name-part taxon-name-part-type="species" reg="nepalensis">nepalensis</tp:taxon-name-part></tp:taxon-name></italic> Varshney (<tp:taxon-name><tp:taxon-name-part taxon-name-part-type="order">Hemiptera</tp:taxon-name-part></tp:taxon-name>, <tp:taxon-name><tp:taxon-name-part taxon-name-part-type="family">Kerriidae</tp:taxon-name-part></tp:taxon-name>) from China, with a key to Chinese species</article-title><source>Zookeys</source><day>28</day><month>9</month><year>2021</year><volume>1061</volume><fpage>1</fpage><lpage>9</lpage><pub-id pub-id-type="doi">10.3897/zookeys.1061.73114</pub-id></mixed-citation></tp:treatment-meta><tp:nomenclature><tp:taxon-name>
                <object-id xmlns:xlink="http://www.w3.org/1999/xlink" content-type="arpha" xlink:type="simple">2C01C044-D889-5BEA-BEFA-C063505F6EF2</object-id>
                <tp:taxon-name-part taxon-name-part-type="genus" reg="Kerria">Kerria</tp:taxon-name-part>
                <tp:taxon-name-part taxon-name-part-type="species" reg="nepalensis">nepalensis</tp:taxon-name-part>
              </tp:taxon-name><tp:taxon-authority>Varshney, 1976</tp:taxon-authority><xref ref-type="fig" rid="F1">Figures 1</xref><xref ref-type="fig" rid="F2">, 2</xref></tp:nomenclature><tp:treatment-sec sec-type="material" id="SECID0EI4AE"><title>Material examined.</title><p>China: Yunnan: Mengzi city, <named-content xmlns:xlink="http://www.w3.org/1999/xlink" content-type="dwc:verbatimCoordinates" xlink:type="simple"><named-content content-type="geo-json" specific-use="{&#34;type&#34;:&#34;Point&#34;,&#34;coordinates&#34;:[103.533333,22.933333]}" id="NCID0ER4AE" xlink:type="simple">22°56'N, 103°32'E</named-content></named-content>, 15.IX.2020, coll. Juan Liu, <italic><tp:taxon-name><tp:taxon-name-part taxon-name-part-type="genus" reg="Dalbergia">Dalbergia</tp:taxon-name-part><tp:taxon-name-part taxon-name-part-type="species" reg="cochinchinensis">cochinchinensis</tp:taxon-name-part></tp:taxon-name></italic> (<tp:taxon-name><tp:taxon-name-part taxon-name-part-type="family">Fabaceae</tp:taxon-name-part></tp:taxon-name>), 5 slides (10 adult ♀♀).</p></tp:treatment-sec><tp:treatment-sec sec-type="diagnosis" id="SECID0EG5AE"><title>Diagnosis.</title><p><bold>Adult female</bold>: body generally large globular to elongate in shape, 1.7–3.87 mm long, 1.16–2.42 mm wide (Fig. <xref ref-type="fig" rid="F1">1F, G</xref>).</p><p><bold><italic>Dorsum</italic>.</bold> Anal tubercle well developed, elongate, 320–1100 µm long, 170–680 µm wide, apparently two-segmented (Figs <xref ref-type="fig" rid="F1">1A</xref>, <xref ref-type="fig" rid="F2">2B</xref>) and bearing 6–15 anal ring setae, each 80–90 µm long (Fig. <xref ref-type="fig" rid="F2">2A</xref>); supra anal plate heavily sclerotized, a little longer than broad, with few small setae on each side (Fig. <xref ref-type="fig" rid="F2">2B</xref>); brachia oval, elongate (Figs <xref ref-type="fig" rid="F1">1B</xref>, <xref ref-type="fig" rid="F2">2E</xref>), heavily sclerotized; brachial plate nearly circular, broader than long; brachial crater circular and small, 80–160 µm long, 70–130 µm wide, 0.03–0.07 mm<sup>2</sup> in center; brachial tube 210–460 µm long, dimples inconspicuous, uncountable due to thick sclerotization (Fig. <xref ref-type="fig" rid="F2">2F</xref>); anterior spiracles widely separated (Figs <xref ref-type="fig" rid="F1">1C</xref>, <xref ref-type="fig" rid="F2">2G</xref>), 220–400 µm away from brachial plate, canellar bands below anterior spiracles as a chitinous extension 150–300 µm long (Fig. <xref ref-type="fig" rid="F1">1B, C</xref>); dorsal spine 170–190 µm long, pedicel longer and tubular in shape 80–160 µm long, 70–130 µm wide at widest point (Figs <xref ref-type="fig" rid="F1">1D</xref>, <xref ref-type="fig" rid="F2">2K</xref>).</p><fig id="F1" position="float" orientation="portrait"><object-id xmlns:xlink="http://www.w3.org/1999/xlink" content-type="doi" xlink:type="simple">10.3897/zookeys.1061.73114.figure1</object-id><object-id xmlns:xlink="http://www.w3.org/1999/xlink" content-type="arpha" xlink:type="simple">2998764B-172C-5564-A3CB-148FF54361EE</object-id><label>Figure 1.</label><caption><p><italic><tp:taxon-name><tp:taxon-name-part taxon-name-part-type="genus" reg="Kerria">Kerria</tp:taxon-name-part><tp:taxon-name-part taxon-name-part-type="species" reg="nepalensis">nepalensis</tp:taxon-name-part></tp:taxon-name></italic>. <bold>A</bold> anal tubercle <bold>B</bold> brachia <bold>C</bold> anterior spiracle <bold>D</bold> dorsal spine <bold>E</bold> marginal duct cluster <bold>F, G</bold> body <bold>H</bold> lac tests, ex <italic><tp:taxon-name><tp:taxon-name-part taxon-name-part-type="genus" reg="Dalbergia">Dalbergia</tp:taxon-name-part><tp:taxon-name-part taxon-name-part-type="species" reg="cochinchinensis">cochinchinensis</tp:taxon-name-part></tp:taxon-name></italic> (<bold>A–F, H</bold> Light micrographs <bold>G</bold> Scanning electron micrographs). Scale bars: 1000 µm (<bold>A</bold>), 200 µm (<bold>B–G</bold>), 1 cm (<bold>H</bold>).</p></caption><graphic xmlns:xlink="http://www.w3.org/1999/xlink" xlink:href="zookeys-1061-001-g001.jpg" position="float" orientation="portrait" xlink:type="simple" id="oo_593382.jpg"><uri content-type="original_file" xlink:type="simple">https://binary.pensoft.net/fig/593382</uri></graphic></fig><p><bold><italic>Venter</italic>.</bold> Antennae very small, conical shaped, probably one segmented, with 4 fleshy and 2 short hair-like setae (Fig. <xref ref-type="fig" rid="F2">2J</xref>); mouthparts with labium length 600–780 µm, width 70–180 µm, post oral lobes each 75–140 µm wide (Fig. <xref ref-type="fig" rid="F2">2L</xref>); legs vestigial; posterior spiracles much smaller with fine pores on each side; perivulvar pores 14–31 in number on each side of anal tubercle (Fig. <xref ref-type="fig" rid="F2">2C, D</xref>); marginal duct clusters convoluted (Figs <xref ref-type="fig" rid="F1">1E</xref>, <xref ref-type="fig" rid="F2">2H</xref>), 6 in number, each with 30–36 ducts (Fig. <xref ref-type="fig" rid="F2">2I</xref>); ventral duct clusters with 3 pairs, irregular in shape.</p><fig id="F2" position="float" orientation="portrait"><object-id xmlns:xlink="http://www.w3.org/1999/xlink" content-type="doi" xlink:type="simple">10.3897/zookeys.1061.73114.figure2</object-id><object-id xmlns:xlink="http://www.w3.org/1999/xlink" content-type="arpha" xlink:type="simple">FAE2F4F2-D038-57BD-80AF-ACE4C977C785</object-id><label>Figure 2.</label><caption><p><italic><tp:taxon-name><tp:taxon-name-part taxon-name-part-type="genus" reg="Kerria">Kerria</tp:taxon-name-part><tp:taxon-name-part taxon-name-part-type="species" reg="nepalensis">nepalensis</tp:taxon-name-part></tp:taxon-name></italic> scanning electron micrographs <bold>A</bold> anal ring setae <bold>B</bold> anal tubercle and dorsal spine <bold>C</bold> perivulvar pore cluster <bold>D</bold> magnified single perivulvar pore <bold>E</bold> brachia <bold>F</bold> brachial plate with dimples <bold>G</bold> anterior spiracle <bold>H</bold> a marginal duct cluster <bold>I</bold> a magnified marginal duct cluster <bold>J</bold> antenna <bold>K</bold> dorsal spine <bold>L</bold> mouthparts. Scale bars: 10 µm (<bold>D</bold>), 30 µm (<bold>I, J</bold>), 100 µm (<bold>A, F, L</bold>), 200 µm (<bold>G, H, K</bold>), 300 µm (<bold>E</bold>), 500 µm (<bold>B, C</bold>).</p></caption><graphic xmlns:xlink="http://www.w3.org/1999/xlink" xlink:href="zookeys-1061-001-g002.jpg" position="float" orientation="portrait" xlink:type="simple" id="oo_593383.jpg"><uri content-type="original_file" xlink:type="simple">https://binary.pensoft.net/fig/593383</uri></graphic></fig></tp:treatment-sec><tp:treatment-sec sec-type="distribution" id="SECID0ECFAG"><title>Distribution.</title><p>India, Myanmar, Nepal (<xref ref-type="bibr" rid="B23">Varshney and Sharma 2020</xref>), China (Yunnan).</p></tp:treatment-sec><tp:treatment-sec sec-type="host" id="SECID0EMFAG"><title>Host plants.</title><p><italic><tp:taxon-name><tp:taxon-name-part taxon-name-part-type="genus" reg="Dalbergia">Dalbergia</tp:taxon-name-part><tp:taxon-name-part taxon-name-part-type="species" reg="cochinchinensis">cochinchinensis</tp:taxon-name-part></tp:taxon-name></italic> (specimens collected in this study), <italic><tp:taxon-name><tp:taxon-name-part taxon-name-part-type="genus" reg="Litchi">Litchi</tp:taxon-name-part><tp:taxon-name-part taxon-name-part-type="species" reg="chinensis">chinensis</tp:taxon-name-part></tp:taxon-name></italic> (<xref ref-type="bibr" rid="B22">Varshney 1976</xref>), and <italic><tp:taxon-name><tp:taxon-name-part taxon-name-part-type="genus" reg="Ficus">Ficus</tp:taxon-name-part></tp:taxon-name></italic> sp. (<xref ref-type="bibr" rid="B8">Chen et al. 2011</xref>).</p></tp:treatment-sec><ref-list><ref id="B23"><mixed-citation xmlns:xlink="http://www.w3.org/1999/xlink" xlink:type="simple"><person-group><name name-style="western"><surname>Varshney</surname><given-names>RK</given-names></name><name name-style="western"><surname>Sharma</surname><given-names>KK</given-names></name></person-group> (<year>2020</year>) <source>Lac Insects of the World–an Updated Catalogue and Bibliography.</source><publisher-name>Indian Council of Agricultural Research</publisher-name>, <publisher-loc>Indian Institute of Natural Resins and Gums, Ranchi</publisher-loc>, <size units="page">84 pp</size>.</mixed-citation></ref><ref id="B22"><mixed-citation xmlns:xlink="http://www.w3.org/1999/xlink" xlink:type="simple"><person-group><name name-style="western"><surname>Varshney</surname><given-names>RK</given-names></name></person-group> (<year>1976</year>) <article-title>Taxonomic studies on lac insects of India (<tp:taxon-name><tp:taxon-name-part taxon-name-part-type="suborder">Homoptera</tp:taxon-name-part></tp:taxon-name>: <tp:taxon-name><tp:taxon-name-part taxon-name-part-type="family">Tachardiidae</tp:taxon-name-part></tp:taxon-name>).</article-title><source>Oriental Insects</source><volume>10</volume>(<issue>5</issue>): <fpage>1</fpage>–<lpage>97</lpage>. <ext-link xlink:type="simple" ext-link-type="doi" xlink:href="10.1080/00305316.1976.11745227">https://doi.org/10.1080/00305316.1976.11745227</ext-link></mixed-citation></ref><ref id="B8"><mixed-citation xmlns:xlink="http://www.w3.org/1999/xlink" xlink:type="simple"><person-group><name name-style="western"><surname>Chen</surname><given-names>XM</given-names></name><name name-style="western"><surname>Chen</surname><given-names>H</given-names></name><name name-style="western"><surname>Feng</surname><given-names>Y</given-names></name><name name-style="western"><surname>He</surname><given-names>R</given-names></name><name name-style="western"><surname>Yang</surname><given-names>ZX</given-names></name></person-group> (<year>2011</year>) <article-title>Status of two species of lac insects in the genus <italic><tp:taxon-name><tp:taxon-name-part taxon-name-part-type="genus">Kerria</tp:taxon-name-part></tp:taxon-name></italic> from China based on morphological, cellular, and molecular evidence.</article-title><source>Journal of Insect Science</source><volume>11</volume>(<issue>106</issue>): <fpage>1</fpage>–<lpage>14</lpage>. <ext-link xlink:type="simple" ext-link-type="doi" xlink:href="10.1673/031.011.10601">https://doi.org/10.1673/031.011.10601</ext-link></mixed-citation></ref></ref-list></tp:taxon-treatment>
